# Supplementary material for: Subtyping Hyperchloremia among Hospitalized Patients by Machine Learning Consensus Clustering
Source: Medicina (Kaunas). 2021 Aug 30;57(9):903. doi: 10.3390/medicina57090903 (PMC8465989; doi:10.3390/medicina57090903)
Supplement: Supplementary file 1 [file medicina-57-00903-s001.zip]

Archive with 1 entries (1 files):
- medicina-1315890-supplementary.pdf
